# Supplementary material for: The affective neuroscience of socioeconomic status: implications for mental health
Source: BJPsych Bull. 2020 Oct;44(5):202–7. doi: 10.1192/bjb.2020.69 (PMC7525591; doi:10.1192/bjb.2020.69)
Supplement: Supplementary file 1 [file S2056469420000698sup.zip]

Archive with 2 entries (2 files):
- S2056469420000698sup001.pdf
- S2056469420000698sup002.pdf
